# Supplementary material for: Direct Phenotyping and Principal Component Analysis of Type Traits Implicate Novel QTL in Bovine Mastitis through Genome-Wide Association
Source: Animals (Basel). 2021 Apr 17;11(4):1147. doi: 10.3390/ani11041147 (PMC8072530; doi:10.3390/ani11041147)
Supplement: Supplementary file 1 [file animals-11-01147-s001.zip]

Archive with 7 entries (7 files):
- MilesA_Animals_SupplFig1.tif
- MilesA_Animals_SupplFig2.tif
- MilesA_Animals_SupplFig3.tif
- MilesA_Animals_SupplFig4.tif
- MilesA_Animals_SupplFig5.tif
- MilesA_Animals_SupplFig6.tif
- MilesA_Animals_U&T-GWAS_Supplementary-Table-1_v2.pdf
